# Supplementary material for: Exploring the Genetic Predisposition to Epigenetic Changes in Alzheimer’s Disease
Source: Int J Mol Sci. 2023 Apr 27;24(9):7955. doi: 10.3390/ijms24097955 (PMC10177989; doi:10.3390/ijms24097955)
Supplement: Supplementary file 1 [file ijms-24-07955-s001.zip]

Archive with 1 entries (1 files):
- ijms-2314129-supplementary.xls
